# Supplementary material for: Distinct systemic and mucosal immune responses during acute SARS-CoV-2 infection
Source: Nat Immunol. 2021 Sep 1;22(11):1428–39. doi: 10.1038/s41590-021-01028-7 (PMC8553615; doi:10.1038/s41590-021-01028-7)
Supplement: Supplementary file 2 — Statistical source data. [file 41590_2021_1028_MOESM2_ESM.xlsx]

## Sheet: All DATA
	pg/mL
	p.IFNb_S	p.IFNa2_S	p.pan-IFNa_S	p.IFNg_S	p.IL-17A_S	p.IL-6_S	p.IL-10_S	p.TNFa_S	p.IFNL3_S	p.CD40L_L	p.EGF_L	p.EOTAXIN_L	p.FGF_L	p.FLT3L_L	p.FRACTALKINE_L	p.GCSF_L	p.GMCSF_L	p.GRANZYME B_L	p.GRO-A_L	p.GRO-B_L	p.IFN-A_L	p.IFN-B_L	p.IFN-G_L	p.IL-1A_L	p.IL-1B_L	p.IL-1RA_L	p.IL-2_L	p.IL-3_L	p.IL-4_L	p.IL-5_L	p.IL-6_L	p.IL-7_L	p.IL-8_L	p.IL-10_L	p.IL-12P70_L	p.IL-13_L	p.IL-15_L	p.IL-17A_L	p.IL-17E_L	p.IL-33_L	p.IP-10_L	p.MCP-1_L	p.MIP-1A_L	p.MIP-1B_L	p.MIP-3A_L	p.MIP-3B_L	p.PDGF-AA_L	p.PDGF-AB_L	p.PD-L1_L
Patient #
1	25.0504	0.121418		0.101941	9.31745	0.468038	2.43154	0.839345	24.3566	5251.83	2352.89	314.22	6.01	52.58	244.62	26.21	25.59	38.59	1989.46	248.69	10.82	22.73	38.12	14.69	3.02	492.93	8.8	34.51	1.09	6.12	8.11	2.65	3.61	3661.41	10.59	154.24	8.18	8.51	43.39	11.42	62.22	50.39	37.11	1182.8	151.05	311.11	4877.9	1934.3	117.1
2	25.0504	0.400769	0.0228546	6.77475	164.639	120	48	224		5137.42	5752.37	9296.17	29.45	184.41	804.13	138.2	83.39	18.28	1805.87	7428.32	305.48	73.39	51.95	15.46	6.94	3655.43	2.57	22.21	25.45	6.12	3560.78	12.22	169.46	5418.82	10.59	30.07	5.39	24.69	170.24	43.53	1680	2275.41	171.98	1980.95	266.31	652.5	4739.37	4901.33	316.18
3	25.0504	3.46166	1.26348	2.99681	27.0584	5.85724	3.83357	1.72758	178.811	1396.24	484.32	232.5	6.01	52.58	276.95	47.1	13.89	8.12	446.13	7290	93.72	8.54	3.75	9.57	3.02	1117.41	2.57	17.12	43.13	6.12	8.11	2.65	4.19	453.8	10.59	30.07	1.66	8.17	112.93	11.42	42.51	36.4	17.57	1077.77	22.25	315.41	886.4	309.32	86.28
4	25.0504	2.38585	0.949322	0.646933	7.8038	39.2967	8.02303	3.9951	24.3566	1828.56	336.89	21.33	6.01	57.28	244.62	386.26	13.89	14.53	197.63	3464.57	137.32	8.54	19.55	9.57	3.02	6211.55	2.57	22.73	15.8	6.12	49.96	2.65	4.19	654.71	10.59	30.07	1.83	8.17	16.77	11.42	64.49	203.64	37.11	1421.2	48.29	779.62	1426.48	591.77	109.37
5	25.0504	16.8231	7.522	1.58877	15.1232	16.7389	5.89468	2.03221	19.5129	2689.25	1959.36	29.41	23.68	85.17	213.64	157.32	13.89	10.62	2578.28	248.69	12.91	121.35	3.75	9.57	3.02	2839.92	3.55	17.12	0.69	6.12	19.47	4.83	4.19	1462.76	10.59	30.07	1.66	58.09	105.12	11.42	79.73	23.58	136.2	1077.77	24.41	579.88	2725.31	1642.95	171.62
6	25.0504	1.94485	0.582407	0.268226	3.12088	21.6726	6.66193	3.19084	24.3566	525	111.51	57.98	6.01	38.37	149.25	22.38	13.89	4.77	2151	1280.36	36.85	18.86	3.75	9.57	3.02	729.64	2.57	17.12	0.69	6.12	16.25	2.65	4.19	942.22	10.59	30.07	1.66	31.52	172.35	11.42	34.36	133.63	105.02	706.72	7.24	525.19	1231.76	280.05	51.84
7	25.0504	4.15144		0.304521	20.5819	21.6894	7.84244	3.00091	24.3566	2474.49	1196.01	341.79	9.01	40.76	221.25	125.7	13.89	10.62	1821.07	1847.04	86.92	128.87	44.02	9.57	3.02	3194.8	12.09	19.9	2.15	6.12	14.35	4.35	1.23	1895.04	10.59	143.97	1.83	10.92	83.41	11.42	47.12	102.91	110.01	1375.81	45.65	110.2	2962.46	1113.08	191.27
8	25.0504	35.391	19.0447	7.35336	88.5995	20.5173	7.26506	2.61367	26.0761	525	95.16	37.84	6.01	38.37	327.88	45.46	13.89	40.12	761.6	248.69	89.94	8.54	3.75	9.57	3.02	4290.17	2.57	17.12	0.69	6.12	18.17	2.65	4.19	453.8	10.59	30.07	4.25	8.17	150.18	11.42	92.04	68.35	105.02	1077.77	13.04	168.13	767.94	171.48	70.94
9	25.0504	0.162853		0.116354	4.51193	12.7911	6.058	4.05344	24.3566	7690.89	2752.04	521.85	55.96	82.86	400.07	73.41	32.32	15.87	1233.69	536.65	27.82	59.83	61.16	20.83	3.02	541.55	6.35	44.76	5.77	6.12	11.86	17.75	6.98	5888.76	16.9	254.69	3.9	17.28	47.56	12.56	71.72	130.08	110.01	1868.29	106.13	555.75	5049.52	2818.26	203.11
10	25.0504	0.383213	0.0643916	0.288478	9.00246	33.3531	7.43168	2.91193	7.75988	525	900.92	37.84	6.01	54.93	213.64	14.18	13.89	12.77	515.97	248.69	40.85	8.54	3.75	9.57	3.02	886.49	2.57	17.12	1.63	6.12	19.47	3.86	4.19	942.22	10.59	30.07	1.66	8.17	16.77	11.42	44.86	87.64	75.25	842.78	11.36	174.55	4023.98	1734.35	117.1
11	25.0504	18.6827	7.25777	1.01028	32.9968	15.6008	6.13014	2.25894	0.695999	2259.47	213.77	281.3	35.64	85.17	381.58	64.43	13.89	13.65	1386.84	206.51	87.68	109.19	32.09	9.57	3.02	2411.82	17.52	32.5	2.41	6.12	15.61	2.65	4.19	942.22	10.59	30.07	2.34	39.76	76.09	11.42	49.32	101.15	175.84	1182.8	29.33	147.38	1566.58	473.11	195.21
12	25.0504	6.355	3.79295	1.21305	9.08446	4.81738	5.82247	2.25771	24.3566	1396.24	1229.64	314.22	23.68	57.28	176.92	93.46	13.89	8.53	761.6	172.18	19.96	18.86	12.88	14.69	3.02	1070.93	7.98	17.12	1.89	6.12	8.11	2.65	4.19	3001.35	10.59	120.92	2.17	8.51	74.08	11.42	44.86	139.58	43.72	1182.8	26.76	89.44	4340.92	1532.34	51.84
13	25.0504	5.24394		0.714627	18.1153	36.7355	7.56846	4.04992	24.3566	2044.17	937.5	341.79	37.3	117.23	276.95	111.2	13.89	13.65	1138.25	292.35	154.36	10.7	3.75	9.57	3.02	2805.63	10.03	95.39	1.36	6.12	37.45	2.89	4.19	2649.46	10.59	120.92	4.6	8.17	318.08	11.42	44.86	175.82	99.77	1131.12	24.41	547.54	1685.88	697.52	117.1
14	25.0504	0.229906	0.0897187	0.866129	7.74211	23.7174	7.33955	2.55745	24.3566	962.03	2380.1	57.98	44.71	43.13	149.25	92.07	13.89	12.12	980.25	195.54	18.19	68.1	3.75	9.57	3.02	1819.03	9.62	17.12	0.69	6.12	32.92	6.78	4.19	2284.23	10.59	143.97	2.86	13.02	303.47	11.42	53.61	58.98	59.31	1077.77	30.72	124.06	4707.77	2080	101.66
15	25.0504	33.9354		4.92753	35.3426	11.4402	8.44269	1.89231	24.3566	525	135.37	21.33	6.01	41.94	149.25	200.4	13.89	4.77	515.97	128.76	260.92	8.54	3.75	9.57	3.02	1767.56	2.57	17.12	0.69	6.12	13.1	2.65	4.19	453.8	10.59	30.07	1.66	8.17	481.09	11.42	51.47	53.93	37.11	842.78	7.24	645.97	1409.66	317.71	51.84
16	25.0504	0.261458		0.159823	10.7765	65.7956	8.68598	5.55525	24.3566	2689.25	1092.61	411.48	19.25	53.76	156.02	55.14	13.89	4.77	1637.84	270	11.51	127.37	3.75	9.57	3.02	2658.52	6.76	17.12	0.69	6.12	8.11	7.26	4.19	2284.23	10.59	30.07	1.66	25.61	367.13	11.42	53.61	305.25	110.01	1182.8	54.37	400.03	3731.79	2095.34	86.28
17	25.0504	0.288583		0.019104	5.83066	4.68726	3.84387	2.82699	24.3566	1396.24	1021.78	298.71	6.01	80.55	169.86	28.07	28.95	9.36	1026.26	128.76	9.43	14.86	22.76	9.57	3.02	567.52	7.17	78.35	0.69	6.12	8.11	5.32	4.19	2284.23	10.59	30.07	1.66	8.17	93.98	11.42	42.51	72.74	114.79	1077.77	18.33	1127.87	2363.68	627.3	101.66
18	25.0504	2.98606	1.78942	0.306985	8.78762	17.7622	6.047	2.24864	24.3566	525	566.86	57.98	6.01	34.79	149.25	127	13.89	8.53	1162.75	145.2	24.59	22.73	12.88	9.57	3.02	1937.28	2.57	17.12	0.69	6.12	8.11	2.65	4.19	453.8	10.59	30.07	1.66	8.17	16.77	11.42	37.34	38.6	94.24	706.72	26.76	93.4	2371.85	656.68	86.28
19	25.0504	0.0363938	0.0205338	0.019104	3.12088	6.69061	4.17031	3.15257	24.3566	3759.85	2068.81	298.71	6.01	110.4	184.08	29.91	35.69	14.53	1233.69	172.18	15.01	22.73	41.08	12.03	3.02	843.93	9.21	108.15	2.68	6.12	8.11	7.75	3.61	3001.35	13.73	143.97	1.83	10.57	119.4	11.42	51.47	86.35	132.2	1182.8	32.18	1274.1	3615.2	1244.95	132.6
20	25.0504		0.465309			18.3808	6.01716	2.72545	24.3566	1612.6	2479.98	348.18	6.01	94.38	149.25	92.07	13.89	4.77	1121.66	5154.63	15.72	10.7	3.75	9.57	3.02	2120.66	5.55	17.12	0.69	6.12	11.25	7.75	4.19	2284.23	10.59	30.07	1.66	11.27	121.99	11.42	62.22	88.92	43.72	1329.37	26.76	563.88	4341.85	2181.15	78.6
21	25.0504	0.101299	0.0280246	0.07982	10.5341	3.66643	4.98893	4.21658	24.3566	5039.09	3349.49	341.79	124.17	85.17	244.62	64.43	13.89	17.23	547.96	1802.67	17.83	8.54	12.88	15.57	3.02	771.77	6.35	17.12	2.15	6.12	8.11	32.67	4.19	3661.41	10.59	154.24	1.83	8.17	16.77	11.42	66.82	96.37	99.77	1634.82	25.56	139.22	5049.52	4899.39	226.87
22	636.5	0.988304	0.0481939	0.598036	58.4532	12.6804	12.0991	14.0123		5389.38	1615.98	534.44	8.97	88.75	239.97	39.21	13.89	9.38	972.47	354.15	16.37	51.87	19.24	28.38	3.02	594.88	13.1	17.12	3.84	6.12	15.69	4.87	4.19	3726.99	10.59	83.95	1.66	29.72	16.77	11.42	73.16	95.77	104.98	1193.04	68.36	319.28	4739.37	1806.11	119.07
23	25.0504	1.22748	0.11007	0.626136	269.966	69.8206	34.4542	48.2898		5137.42	2138.8	412.4	26.53	81.59	504.73	70.17	13.89	26.04	889.31	7428.32	32.44	8.54	37.18	23.6	3.02	4365.36	4.37	17.12	4.08	6.12	95.39	6.55	4.19	3473.64	10.59	95.49	5.57	8.17	46.35	11.42	110.14	385.05	61.83	1393.02	95.69	377.38	4739.37	2043.65	236.41
24	74.9148	0.00618322		0.310019	79.9339	71.3065	16.325	12.2067		1895.83	420.43	122.38	16.42	15.35	149.25	19.82	13.89	5.96	147.35	46.26	376.03	8.54	28.48	9.57	3.02	300.97	2.57	17.12	36.09	6.12	23.51	2.65	4.19	808.25	10.59	30.07	1.66	8.17	536.05	11.42	44.23	69.42	9.88	453.97	29.02	198.07	1033.72	166.69	51.84
25	25.0504	0.0608533	0.0132083	0.0809762	10.8912	0.296718	6.31038	0.732062	24.3566	2474.49	814.75	328.46	6.01	66.63	198.68	24.31	13.89	4.77	761.6	1263.14	103.59	8.54	19.55	9.57	3.02	329.29	3.95	17.12	0.69	6.12	8.11	2.65	4.19	4963.12	10.59	132.94	1.83	8.17	293.1	11.42	26.01	86.35	59.31	842.78	23.31	70.55	1719.17	645.08	51.84
26	25.0504		0.0266265			0.676846	2.67898	0.479974	24.3566	525	238.31	19.33	6.01	50.23	149.25	10.16	15.55	6.12	688.32	382.06	3.61	6.3	12.88	9.57	3.02	417.63	8.8	17.12	0.69	6.12	8.11	2.65	4.19	1895.04	10.59	30.07	1.66	8.17	143.81	11.42	34.36	6.68	37.11	1465.62	13.04	70.55	1166.3	188.96	51.84
27		0.00990234	0.00707238	0.0754732	29.9423	0.368914	2.8194	0.73122	24.3566	2903.78	542.79	57.98	6.01	71.28	213.64	42.13	13.89	7.71	1708.56	3122.81	63.7	109.19	25.92	9.57	3.02	313.87	15.84	32.5	0.69	6.12	8.11	2.65	4.19	1462.76	10.59	30.07	1.66	38.25	403.26	11.42	30.85	66.09	174.31	1281.8	650.12	139.22	1941.99	733.46	109.37
28			0.00406855			0.766918	2.89821	0.806674	24.3566	2474.49	554.78	271.53	6.01	112.68	149.25	1.34	13.89	6.51	563.36	217.22	3.95	1.31	12.88	9.57	3.02	312.4	2.57	17.12	0.69	6.12	8.11	2.65	4.19	2284.23	10.59	30.07	1.66	8.17	234.13	11.42	32.7	86.35	37.11	842.78	32.18	85.55	2974.79	781.56	51.84
29	25.0504	39.3648	0.00639633	53.6996	555.975	3.62636	2.59735	1.15772	21379.7	1179.41	281.36	281.3	6.01	45.5	149.25	18.39	20.56	4.77	2093.52	195.54	75.64	18.86	3.75	9.57	3.02	246.95	9.62	17.12	0.69	6.12	8.11	7.26	4.19	3340.43	13.73	107.54	4.96	16.2	154	11.42	53.61	36.4	114.79	706.72	22.25	93.4	1824.69	493.85	51.84
30		0.0452644	0.00784922	0.0775384	19.7103	1.74321	3.58851	2.29096	24.3566	2151.86	450.61	232.5	6.01	108.11	156.02	50.35	13.89	6.91	784.7	159.36	8.74	33.88	12.88	9.57	3.02	586.66	3.95	18.97	0.69	6.12	8.11	2.65	4.19	1462.76	10.59	30.07	1.66	8.17	182.42	11.42	26.01	83.74	59.31	842.78	26.76	161.93	2335.33	1147.53	63.3
31	25.0504	0.0302679	0.00826728	0.049336	3.69186	0.964358	3.59167	1.13577	5.1706	2044.17	603.53	389.55	6.01	68.96	228.95	42.13	13.89	4.77	1494.26	341.14	32.14	145.19	14.59	9.57	3.02	327.09	12.51	17.12	2.94	6.12	8.11	2.65	4.19	1895.04	10.59	154.24	1.66	39.76	118.11	132.99	40.02	85.05	166.41	1281.8	26.76	101.59	2887.49	1166.96	117.1
32	25.0504	0.0386159	0.00289833	0.0837407	7.52438	1.1187	2.54557	0.980238	0.0720774	525	530.89	260.66	6.01	82.86	228.95	33.5	13.89	4.77	1793.52	19.21	335.17	125.87	3.75	9.57	3.02	294.11	3.16	17.12	12.57	6.12	8.11	2.65	4.19	453.8	10.59	30.07	1.66	21.96	29.96	15.41	4.72	31.71	189.12	706.72	13.04	77.95	1456.14	343.71	242.79
33	25.0504	0.0671131	0.0134873	0.019104	10.6895	0.293901	1.42626	0.633052	24.3566	634.61	1644.32	260.66	6.01	45.5	156.02	33.5	13.89	4.77	2054.42	206.51	138.09	145.19	3.75	9.57	3.02	355.86	3.95	17.12	8.93	6.12	8.11	2.65	4.19	1462.76	10.59	30.07	1.66	15.49	195.58	11.42	44.86	69.83	218.2	706.72	13.04	89.44	2528.13	1371.56	78.6
34	25.0504	0.0436314		0.147436	3.37306	0.85027	1.57073	1.17503	24.3566	3118.08	1512.16	366.53	6.01	121.78	156.02	50.35	39.06	4.77	796.03	184.15	3.95	6.3	25.92	9.57	3.02	425.87	17.94	17.12	0.69	6.12	8.11	3.86	60.65	4621.66	23.28	143.97	7.46	8.17	30.68	11.42	69.23	55.65	71.59	1077.77	32.18	218.45	3410.04	839.19	51.84
35	25.0504	0.0118321	0.00368767	0.0305159	3.12088	0.851073	3.26638	1.66994	24.3566	4186.84	572.93	448.39	6.01	54.93	213.64	70.45	13.89	8.53	1233.69	322.14	187.94	71.37	41.08	13.8	3.02	455.17	5.15	17.12	2.68	6.12	8.11	2.65	1.85	3340.43	10.59	206	2.51	18.35	293.1	11.42	42.51	119.11	202.85	1281.8	328.77	114.69	4106.84	1437.53	140.38
36	128.648	88.4265	0.0104685	4.6058	2069.01	1.57609	15.2715	4.48411		7823.18	3196.75	438.04	53.46	85.88	207.08	52.77	13.89	9.89	1030.45	2720.7	28.21	11.61	30.26	22.8	3.02	637.14	9.51	17.12	5.06	6.12	8.11	10.88	4.19	4198.13	10.59	109.85	3.8	20.14	120.99	11.42	73.16	94.45	169.82	1315.83	95.69	160.32	4739.37	1597.1	191.73
37	253.055	2.62405		0.317274	3.12088	7.69486	7.51371	9.03854		1594.62	476.54	122.38	6.01	40.43	149.25	33.72	13.89	5.96	1037.57	10	221.66	23.83	24.87	9.57	3.02	367.12	4.04	17.12	11.85	6.12	8.11	2.65	4.19	1426.01	10.59	30.07	1.66	12.45	368.32	11.42	23.92	39.65	83.76	453.97	41.14	390.34	1975.36	450.79	68.83
38	694.308	0.00618322		0.019104	3.12088	5.64777	4.88612	5.82881		525	195.56	19.33	6.01	48.88	149.25	17	13.89	4.77	208.12	10	754.86	8.54	3.75	9.57	3.02	119.77	2.57	17.12	274.8	6.12	8.11	2.65	4.19	808.25	10.59	30.07	1.66	8.17	966.92	11.42	13.17	48.92	18.42	114.34	7.24	37.69	1808.62	418.26	51.84
39	25.0504	2.39449	1.0854	0.239663	9.88436	93.1945	8.43971	6.49803	1.66011	4613.23	2415.86	341.79	84.22	57.28	293.61	119.16	13.89	14.98	951.72	304	89.19	28.38	35.12	9.57	3.02	3203.45	3.95	26.59	3.58	6.12	189.62	5.81	8.08	2284.23	10.59	132.94	2.51	11.97	318.68	11.42	74.29	415.26	67.75	965.19	48.29	1359.79	3517.17	1745.88	171.62
40	25.0504	27.2652	20.4489	1.38411	28.1971	49.9998	9.34063	4.62779	24.3566	1396.24	434.18	29.41	6.01	73.61	260.62	149.88	13.89	11.91	197.63	227.76	110.83	8.54	9.39	9.57	3.02	5523.76	2.57	18.97	0.83	6.12	63.97	2.65	4.19	942.22	10.59	30.07	2	8.17	16.77	11.42	57.86	113.67	37.11	1022.54	43.25	270.79	2036.13	440.12	132.6
41	25.0504	0.14523	0.0294413	0.028908	32.868	34.7982	6.74469	2.51723	24.3566	4506.69	1662.44	366.53	71.6	108.11	198.68	67.45	13.89	11.47	365.08	411.84	19.96	1.31	33.61	9.57	3.02	2469.51	6.35	17.12	3.71	6.12	49.96	5.81	3.61	3001.35	10.59	143.97	4.6	8.17	23.44	11.42	42.51	202.84	37.11	1281.8	115.51	496.21	2989	1160.52	140.38
42	25.0504	0.161322	0.0318523	0.0795133	7.13325	7.61799	7.46171	0.927853	24.3566	525	308.58	306.66	24.55	19.05	149.25	40.44	13.89	47.93	263.89	145.2	48.17	8.54	3.75	9.57	3.02	1079.73	4.75	17.12	6.28	6.12	26.09	3.86	4.19	1895.04	10.59	30.07	1.66	8.17	32.11	11.42	53.61	66.85	37.11	706.72	7.24	14.93	2318.98	701.24	51.84
43	25.0504	0.23977		0.160076	47.717	62.2982	9.65192	7.11472	24.3566	2044.17	281.36	19.33	23.68	85.17	260.62	196.9	13.89	14.09	675.44	206.51	3.61	6.3	41.08	9.57	3.02	2416.9	4.75	20.84	3.45	6.12	111.22	2.65	4.19	204.34	10.59	30.07	2.51	8.17	89.37	11.42	44.86	424.55	59.31	1077.77	48.29	707.82	1912.83	452.45	195.21
44	25.0504	0.0403085	0.0161888	0.148795	17.5936	128.136	7.58269	6.7983	24.3566	2689.25	1784.23	260.66	24.55	116.09	381.58	55.14	13.89	6.12	515.97	281.02	169.93	8.54	3.75	9.57	3.02	8849.98	2.57	17.12	1.09	6.12	309.15	2.89	3.61	1462.76	10.59	30.07	3.2	8.17	475.72	11.42	111.2	437.62	59.31	1634.82	209.15	1975.75	3051.04	1377.42	171.62
45	25.0504	0.250366	0.0448039	0.120694	11.5714	102.597	8.20017	4.92158	24.3566	962.03	900.92	232.5	9.49	59.62	244.62	38.73	13.89	6.12	713.48	159.36	45.97	6.3	3.75	9.57	3.02	2126.54	2.57	17.12	0.83	6.12	173.56	2.65	4.19	942.22	10.59	30.07	1.66	8.17	127.79	11.42	55.73	93.92	29.02	965.19	35.37	440.49	2538.17	949.72	171.62
46	25.0504	7.1611		0.711745	14.7794	54.7291	6.6308	3.18933	24.3566	525	119.53	37.84	22.8	31.19	276.95	293.64	13.89	4.77	871.7	107.18	144.66	22.73	3.75	9.57	3.02	3935.81	2.57	17.12	2.15	6.12	89.94	2.65	4.19	453.8	10.59	30.07	1.66	8.17	291.88	11.42	69.23	245.12	110.01	1375.81	35.37	440.49	1273.63	531.83	55.66
47	25.0504		0.142581			37.6382	6.57356	2.98537	24.3566	3546.11	1512.16	335.22	42.67	121.78	409.42	86.43	13.89	12.77	951.72	248.69	26.74	24.64	38.12	9.57	3.02	2794.49	6.35	22.73	2.94	6.12	41.34	4.35	4.19	1895.04	10.59	30.07	6.74	8.17	21.97	11.42	51.47	270.31	59.31	1182.8	112.41	528.02	3308.38	1243.05	171.62
48	25.0504	1.61426	0.465659	6.87254	27.2554	45.3046	13.9038	5.18112	24.3566	3332.19	789.97	298.71	6.01	108.11	310.59	211.97	13.89	41.67	263.89	159.36	14.31	8.54	44.02	9.57	3.02	5489.99	2.57	17.12	0.69	6.12	37.8	2.65	4.19	1462.76	10.59	143.97	6.74	8.17	50.33	11.42	71.72	347.62	37.11	1375.81	121.64	453.33	2542.48	1199.21	148.16
49	25.0504	0.107258	0.0548592	0.461932	31.2631	88.4386	7.03257	3.97852	24.3566	3332.19	1370.27	260.66	6.01	124.05	184.08	37.01	13.89	19.52	365.08	145.2	199.75	8.54	19.55	9.57	3.02	4682.72	3.16	18.97	0.83	6.12	127.31	2.65	4.19	942.22	10.59	30.07	1.83	8.17	546.58	11.42	60.02	222.01	37.11	965.19	285.8	1426.74	3577.69	1044.69	124.84
50	25.0504	4.5291	3.58318	3.89941	64.3169	159.088	9.56427	7.92093	232.103	2689.25	603.53	232.5	17.45	40.76	285.24	637.08	59.39	10.62	547.96	172.18	50.38	8.54	35.12	9.57	3.02	2633.78	5.55	17.12	0.69	6.12	604.93	8.48	8.08	1462.76	59.11	30.07	8.36	8.17	142.53	11.42	550.8	725.59	59.31	965.19	68.88	378.52	1701.06	616.48	175.54
51	25.0504	4.9854	0.593831	0.322105	98.986	74.9311	32.0472	42.3688		7107.17	5294.48	164.87	28.72	97.36	362.82	140.78	13.89	27.17	817.78	506.18	3.61	34.93	17.3	9.57	3.02	4559.63	4.7	17.12	0.69	6.12	101.6	12.55	26.42	1426.01	10.59	87.88	4.5	12.45	16.77	11.42	68.42	402.82	108.18	611.83	53.23	547.02	4739.37	2049.96	148.67
52	25.0504	0.231137		0.0597653	5.05788	23.8457	7.70718	3.26304	24.3566	2259.47	507.39	248.12	6.01	16.59	184.08	89.26	13.89	22.33	607.5	259.25	16.77	18.86	19.55	9.57	3.02	1322.53	2.57	26.59	1.36	6.12	22.42	3.86	4.19	1462.76	10.59	30.07	2	8.17	142.53	11.42	40.02	160.32	67.75	965.19	32.18	332.13	2130.01	517.97	117.1
53	25.0504	3.14091	1.46823	0.502372	9.91876	13.4087	6.60529	2.32828	24.3566	5676.96	2362	341.79	21.92	67.79	537.31	73.41	13.89	44.78	578.4	579.45	28.89	6.3	41.08	9.57	3.02	4192.96	4.75	38.57	2.94	6.12	44.19	3.86	4.19	1895.04	10.59	132.94	1.66	8.17	237.22	11.42	53.61	188.13	94.24	1077.77	61.45	605.89	3105.92	1886.99	195.21
54		0.0297348		0.019104	7.14372	10.3127	4.40118	2.17623	24.3566	2903.78	1442.46	281.3	38.96	68.96	310.59	68.96	13.89	9.78	1113.28	1346.9	12.91	71.37	25.92	11.14	3.02	1591.59	13.75	20.84	2.15	6.12	8.11	4.35	4.19	2649.46	10.59	143.97	1.66	24.88	116.82	11.42	44.86	42.77	128.06	1182.8	43.25	655.73	4410.45	1630.35	222.9
55	25.0504	0.306439		0.216527	7.26216	48.8387	7.34484	4.27982	24.3566	525	484.32	232.5	12.84	40.76	184.08	68.96	13.89	4.77	784.7	49.04	158.24	8.54	3.75	9.57	3.02	1205.94	2.57	17.12	35.03	6.12	68.48	2.65	4.19	453.8	10.59	30.07	1.66	8.17	475.13	11.42	55.73	190.62	75.25	706.72	29.33	525.19	1855.39	914.99	55.66
56	25.0504	0.0646962	0.0177364	0.40641	9.51796	96.025	7.55385	6.24422		1828.56	913.14	341.79	34.8	82.86	156.02	29.91	13.89	4.77	578.4	195.54	12.91	8.54	3.75	9.57	3.02	5309.97	2.57	17.12	2.15	6.12	152.71	5.32	1.23	453.8	10.59	30.07	1.66	8.17	573.89	11.42	284.2	364.01	37.11	1375.81	102.94	1398.45	4027.24	1230.54	163.79
57	25.0504	0.230877	0.0532713	0.103933	4.65118	15.437	6.42644	3.66509	51.5758	6949.87	3056.75	453.59	66.95	89.78	400.07	77.81	13.89	15.87	1061.82	354.32	32.86	18.86	48.37	17.33	3.02	1689.74	7.98	46.84	5.26	6.12	16.25	9.21	2.44	3661.41	10.59	163.91	5.31	8.17	16.77	14.84	51.47	195.15	67.75	1551.8	201	626.15	5049.52	2471.24	242.79
58	25.0504	0.0714258	0.0165287	0.0751173	27.5641	6.53832	4.92123	2.7752	24.3566	2796.54	501.58	19.33	6.52	20.27	149.25	10.16	13.89	9.78	499.31	159.36	3.61	6.3	19.55	9.57	3.02	2565.6	2.57	24.65	0.69	6.12	8.11	2.65	1.23	204.34	10.59	30.07	1.83	8.17	23.44	11.42	69.23	32.92	37.11	1551.8	29.33	199	2143.54	678.66	155.97
59	25.0504		0.0143039			25.5983	6.65278	4.04549	27.1388	525	1207.27	37.84	25.86	119.51	228.95	29.91	13.89	8.12	1146.47	30	226.64	1.31	3.75	9.57	3.02	3025.6	2.57	17.12	0.69	6.12	20.12	2.65	4.19	453.8	10.59	30.07	1.66	8.51	540.05	11.42	49.32	58.98	75.25	965.19	24.41	502.11	2222.68	867.27	148.16
60	25.0504	0.0593913	0.0117354	0.0304673	14.842	9.15077	4.14514	1.49618	24.3566	9697.58	4777.97	484.74	89.88	82.86	409.42	71.93	13.89	9.36	1427.94	1797.01	14.31	10.7	44.02	15.57	3.67	2273.08	11.27	17.12	1.89	6.12	9.44	19.95	12.37	3814.17	10.59	227.94	4.78	8.17	21.97	14.84	76.96	67.6	110.01	1941.75	68.88	555.75	5049.52	3416.61	290.88
61
62	25.0504	0.00618322	0.0207043	2.56665	711.338	120	48	224		5137.42	1553.2	122.38	33.79	103.12	349.65	76.81	13.89	36.72	386.65	763.93	58.17	11.61	3.75	9.57	3.73	8809.26	4.7	17.12	1.3	6.12	405.02	7.33	4.19	2609.16	10.59	79.92	4.85	8.17	95.67	14.03	110.14	758.39	128.69	1980.95	1114.85	1305.27	4739.37	2319.81	217.08
63	197.874	0.00618322	0.0304686	0.4832	375.854	120	48	224		6134.67	1818.21	475.25	56.21	281.45	298.92	113.57	13.89	19.92	435.49	954.42	64.98	8.54	42.21	20.38	4.18	3878.87	7.06	37.95	3.84	8.35	800.81	10.88	6.54	3473.64	10.59	102.8	7.01	10.09	16.77	11.42	141.54	283.89	87.59	2648.06	138.7	481.49	4739.37	1746.54	249.44
64	39.0379	0.00618322	0.000997724	0.223571	863.679	93.8257	30.2941	56.7587		1594.62	378.32	19.33	25.79	63.05	207.08	47.37	13.89	10.65	545.51	334.03	54.98	18.35	3.75	9.57	3.02	3501.02	2.57	17.12	1.75	6.12	103.16	2.65	4.19	1883.55	10.59	30.07	5.92	9.3	98.15	11.42	77.86	748.48	83.76	858.56	41.14	811.93	952.75	556.14	173.06
65	25.0504	7.21458	1.17762	7.88849	255.594	37.5821	34.7709	24.6143		6134.67	1609	330.44	12.16	73.01	389.73	383.2	13.89	92.74	897.05	313.59	172.96	37.73	61.36	11.28	3.73	4655.06	12.38	28.34	2.43	6.12	13.76	2.65	11.12	2082.82	10.59	42.32	7.01	23.03	370.64	11.42	137.1	1180.76	83.76	1235.01	110.97	396.82	4739.37	3629.71	229.94
66	25.0504	1.5275		1.96625	225.181	154.707	25.1299	22.7897		525	714.76	19.33	23.58	48.88	149.25	25.42	13.89	12.44	333.79	77.7	12.25	8.54	3.75	9.57	3.02	4061.53	2.57	17.12	0.69	6.12	172.19	2.65	4.19	808.25	10.59	30.07	1.66	8.17	1184.36	11.42	63.66	67.75	29.46	114.34	29.02	300	1416.2	682.7	51.84
67	49.3823	0.0757655	0.0136613	0.457885	3.12088	83.9024	36.8328	28.054		7466.48	1999.44	270.15	80.51	88.75	298.92	41.93	13.89	34.08	2494.73	450.77	31.46	352.14	23.02	22	4.64	8809.26	2.57	17.12	3.13	6.12	292.23	12.55	4.19	3205.39	10.59	87.88	1.66	93.35	93.8	17.67	105.59	62.55	131.4	1467.07	107.91	448.85	4739.37	3611.99	262.58
68	32.3661	0.0922747	0.0180914	0.377535	94.8968	31.555	18.5187	18.925		7823.18	4308.7	425.31	38.07	60.2	228.79	39.21	13.89	14.01	1008.94	2391.74	39.77	49.03	35.47	17.11	3.02	1402.58	7.41	19.24	6.55	6.12	29.64	10.23	4.19	2918.87	10.59	87.88	3.63	24.69	26.7	11.42	119.19	130.04	61.83	1059.7	89.6	191.76	4739.37	1282.72	173.06
69	25.0504	9.22556	1.41665	2.58259	227.404	30.5793	36.7874	16.4081		4627.45	4864.18	122.38	19.84	129.11	362.82	121.37	13.89	20.47	503.22	780.25	3.61	21.08	13.28	12.12	3.02	3980.8	4.04	17.12	273.59	6.12	20.55	18.42	8.82	2268.54	10.59	42.32	6.28	8.17	16.77	11.42	132.64	809.71	9.88	1673.89	53.23	248.83	4739.37	1640.33	107.54
[truncated: 58 more columns]
