# Supplementary material for: Distinct systemic and mucosal immune responses during acute SARS-CoV-2 infection
Source: Nat Immunol. 2021 Sep 1;22(11):1428–39. doi: 10.1038/s41590-021-01028-7 (PMC8553615; doi:10.1038/s41590-021-01028-7)
Supplement: Supplementary file 3 — Patient information. [file 41590_2021_1028_MOESM3_ESM.xlsx]

## Sheet: Feuil1
Patient #	Severity	Sex	Age	Days post-symptoms
1	Moderate	F	31.3457	10
2	Critical	M	61.4264	12
3	Moderate	M	44.898	9
4	Severe	F	46.0808	9
5	Moderate	M	31.1266	9
6	Moderate	M	38.3792	11
7	Moderate	M	52.4271	9
8	Moderate	M	25.6619	9
9	Moderate	M	51.0363	10
10	Severe	M	48.7228	10
11	Moderate	M	64.3559	11
12	Moderate	F	55.8658	9
13	Severe	M	47.7728	10
14	Severe	M	61.6537	11
15	Moderate	M	65.8261	9
16	Severe	M	59.8357	12
17	Moderate	F	71.2252	10
18	Moderate	M	60.3751	9
19	Severe	M	45.7878	9
20	Moderate	F	62.026	8
21	Moderate	M	48.7337	14
22	Moderate	M	49.9165	11
23	Severe	M	51.9452	11
24	Severe	M	58.6119	10
25	No disease	M	41.1362	NA
26	No disease	M	40.1697	NA
27	No disease	F	46.4778	NA
28	No disease	M	58.7871	NA
29	No disease	M	28.2847	NA
30	No disease	M	60.0192	NA
31	No disease	M	59.6003	NA
32	No disease	M	54.809	NA
33	No disease	M	33.6728	NA
34	No disease	F	59.6	NA
35	No disease	M	70.4531	NA
36	No disease	F	44.2437	NA
37	No disease	F	33.243	NA
38	No disease	M	65.5797	NA
39	Severe	M	79	10
40	Critical	F	55.1759	8
41	Critical	F	79.1841	9
42	Critical	M	76.9336	10
43	Critical	M	63.0472	10
44	Critical	M	54.3792	8
45	Critical	M	51.1978	9
46	Severe	M	55.1211	10
47	Critical	M	55.154	11
48	Severe	M	40.9117	12
49	Critical	F	54.2587	8
50	Critical	M	60.2382	8
51	Critical	M
52	Critical	M	55.5346	10
53	Severe	M	63.3922	8
54	Critical	M	59.948	11
55	Critical	M	55.1294	13
56	Critical	F	66.9487	11
57	Critical	M	55.1622	14
58	Critical	M	76.9528	17
59	Critical	M	51.2088	11
60	Critical	M	54.3984	15
61	Critical	M	76.3833	12
62	Critical	M	52.0219	9
63	Critical	M	62.6229	10
64	Critical	M	75.7864	11
65	Critical	M	62.7981	10
66	Critical	M	52.3258	12
67	Critical	M	50.1465	9
68	Critical	M	51.4196	12
69	Severe	F	45.1143	8
